# Supplementary material for: The Curious Case of the HepG2 Cell Line: 40 Years of Expertise
Source: Int J Mol Sci. 2021 Dec 4;22(23):13135. doi: 10.3390/ijms222313135 (PMC8658661; doi:10.3390/ijms222313135)
Supplement: Supplementary file 1 [file ijms-22-13135-s001.zip]

Archive with 1 entries (1 files):
- ijms-1464996-supplementary.pdf
